# Supplementary material for: RNA editing at a limited number of sites is sufficient to prevent MDA5 activation in the mouse brain
Source: PLoS Genet. 2021 May 13;17(5):e1009516. doi: 10.1371/journal.pgen.1009516 (PMC8118328; doi:10.1371/journal.pgen.1009516)
Supplement: S4 Table — (XLSX) [file pgen.1009516.s007.xlsx]

## Sheet: Table S4
	S4 Table. List of RNA editing sites in intron and 3'UTR identified in the brain of Adar1p110-/-Adar2-/- mice by total RNA-seq analysis.
	RNA editing sites in intron											Adar1p110+/+Adar2+/+(1)_Brain		Adar1p110+/+Adar2+/+(2)_Brain		Adar1p110-/-Adar2+/+(1)_Brain		Adar1p110-/-Adar2+/+(2)_Brain		Adar1p110-/-Adar2-/-(1)_Brain		Adar1p110-/-Adar2-/-(2)_Brain
	Chromosome	Position	Ref	Alt	Func.refGene	Gene.refGene	RADAR	Repetitive (RADAR)	DARNED	REDIportal	Repetitive (REDIportal)	Read_count	Editing_ratio	Read_count	Editing_ratio	Read_count	Editing_ratio	Read_count	Editing_ratio	Read_count	Editing_ratio	Read_count	Editing_ratio
	2	69872326	A	G	intronic	Mettl5	.	.	.	REDI	repetitive	1	0	3	0	4	0	6	0	6	0.333	5	0
	2	69872351	A	G	intronic	Mettl5	.	.	.	REDI	repetitive	3	0	5	0	6	0	7	0	6	0.333	5	0
	2	94385042	T	C	intronic	Ttc17	.	.	.	REDI	non-repetitive	9	0	5	0	7	0.286	2	0	9	0	8	0.25
	4	59833799	A	G	intronic	Snx30	.	.	.	REDI	non-repetitive	10	1	24	0.958	17	0.941	14	1	24	1	20	0.95
	5	33759468	A	G	intronic	Letm1	.	.	.	REDI	non-repetitive	8	0.75	2	0	6	0.667	6	0.833	5	0.8	3	0
	8	90912138	A	G	intronic	Chd9	.	.	.	REDI	repetitive	2	1	2	0	5	0	1	0	3	0.667	N/A	N/A
	10	88470177	T	C	intronic	Sycp3	RADAR	.	DARNED	REDI	non-repetitive	5	0	6	0	3	0	4	0	40	0.175	41	0
	10	88470180	T	C	intronic	Sycp3	.	.	.	REDI	non-repetitive	5	0	7	0	3	0	4	0	40	0.125	41	0
	11	3159799	T	C	intronic	Sfi1	RADAR	repetitive	.	.	.	35	0.914	40	0.9	83	0.952	84	0.976	58	0.948	23	0.826
	11	77431739	A	G	intronic	Ssh2	.	.	.	REDI	repetitive	1	0	2	0	3	0	4	0	5	0.4	2	0
	11	94336104	A	G	intronic	Ankrd40	.	.	.	REDI	repetitive	N/A	N/A	2	0	1	0	3	0	N/A	N/A	3	0.667
	12	13436697	T	C	intronic	Nbas	.	.	.	REDI	non-repetitive	16	0.938	16	0.875	10	1	13	1	22	0.955	20	1
	14	59215417	A	G	intronic	Rcbtb1	.	.	.	REDI	non-repetitive	1	1	2	1	N/A	N/A	5	0	N/A	N/A	5	0.4
	15	100550377	T	C	intronic	Tfcp2	.	.	.	REDI	repetitive	3	0	6	0	5	0	3	0	4	0.5	10	0
	15	12528605	A	G	intronic	Pdzd2	.	.	.	REDI	repetitive	1	0	5	0.4	6	0	3	1	3	1	5	0.6
	18	36610023	A	G	intronic	Ankhd1	.	.	.	REDI	non-repetitive	12	0	8	0.375	12	0.25	7	0	10	0.2	8	0
	X	136999173	T	C	intronic	Slc25a53	.	.	.	REDI	repetitive	14	0	14	0	12	0	6	0	13	0	11	0.182
	RNA editing sites in 3'UTR											Adar1p110+/+Adar2+/+(1)_Brain		Adar1p110+/+Adar2+/+(2)_Brain		Adar1p110-/-Adar2+/+(1)_Brain		Adar1p110-/-Adar2+/+(2)_Brain		Adar1p110-/-Adar2-/-(1)_Brain		Adar1p110-/-Adar2-/-(2)_Brain
	Chromosome	Position	Ref	Alt	Func.refGene	Gene.refGene	RADAR	Repetitive (RADAR)	DARNED	REDIportal	Repetitive (REDIportal)	Read_count	Editing_ratio	Read_count	Editing_ratio	Read_count	Editing_ratio	Read_count	Editing_ratio	Read_count	Editing_ratio	Read_count	Editing_ratio
	1	143755378	T	C	UTR3	Trove2	RADAR	repetitive	DARNED	REDI	repetitive	105	0.952	100	0.87	126	0.476	77	0.519	125	0.192	152	0.171
	2	31615894	A	G	UTR3	Fubp3	RADAR	non-repetitive	DARNED	REDI	non-repetitive	15	0.267	12	0	16	0.25	14	0	24	0.25	18	0
	2	126891464	T	C	UTR3	Sppl2a	RADAR	repetitive	.	REDI	repetitive	24	0.25	10	0	9	0	10	0	2	0	7	0.286
	2	126891466	T	C	UTR3	Sppl2a	RADAR	repetitive	.	REDI	repetitive	26	0	10	0	9	0	10	0	2	0	7	0.286
	2	126891470	T	C	UTR3	Sppl2a	.	non-repetitive	.	REDI	repetitive	25	0	10	0	9	0	10	0	3	0	7	0.286
	2	132309880	A	G	UTR3	Cds2	RADAR	repetitive	DARNED	REDI	repetitive	149	0.711	145	0.71	119	0.151	126	0.135	150	0	143	0.147
	3	96632460	A	G	UTR3	Rbm8a	RADAR	repetitive	DARNED	REDI	repetitive	49	0.796	58	0.914	73	0	51	0	73	0.164	101	0.218
	3	116744163	T	C	UTR3	Agl	.	.	.	REDI	repetitive	43	0.326	27	0.296	36	0	23	0	41	0	34	0.147
	4	148100373	T	C	UTR3	Draxin	.	.	.	REDI	repetitive	46	0.652	28	0.643	46	0	34	0	25	0	33	0.121
	6	66540081	A	G	UTR3	Mad2l1	.	.	.	REDI	non-repetitive	11	0.545	8	0	5	0	6	0	5	0.6	10	0.2
	6	66540126	A	G	UTR3	Mad2l1	.	.	.	REDI	non-repetitive	6	0.333	8	0	6	0.333	7	0	9	0.333	9	0
	7	29223079	T	C	UTR3	Kcnk6	RADAR	repetitive	.	REDI	repetitive	1	0	4	0	6	0	3	0	6	0.333	N/A	N/A
	7	29223145	T	C	UTR3	Kcnk6	.	.	.	REDI	repetitive	N/A	N/A	6	0	2	0	2	0	7	0.429	1	0
	7	104339230	T	C	UTR3	Trim12c	.	.	.	REDI	repetitive	2	0	1	0	N/A	N/A	3	0	5	0.4	9	0
	7	104339306	T	C	UTR3	Trim12c	RADAR	non-repetitive	DARNED	REDI	non-repetitive	8	0.625	1	0	2	0	7	0.286	9	0.556	15	0.333
	7	142653273	T	C	UTR3	Igf2	RADAR	non-repetitive	DARNED	REDI	non-repetitive	194	0.366	195	0.359	231	0	186	0	69	0.188	60	0.217
	8	40917864	A	G	UTR3	Slc7a2	RADAR	repetitive	DARNED	REDI	repetitive	12	0	22	0	21	0	17	0	22	0	24	0.125
	8	84911180	A	G	UTR3	Dnase2a	RADAR	repetitive	.	REDI	repetitive	4	0	10	0.3	5	0.4	6	0	8	0.25	10	0
	8	84911375	A	G	UTR3	Dnase2a	.	.	.	REDI	repetitive	26	0.192	18	0	11	0	8	0.25	10	0.2	17	0
	9	8021804	T	C	UTR3	9230110C19Rik	.	.	.	REDI	repetitive	53	0	52	0	44	0.159	38	0	46	0.174	56	0.179
	9	8022079	T	C	UTR3	9230110C19Rik	.	.	.	REDI	repetitive	43	0.233	40	0	30	0	27	0.148	54	0.148	51	0.196
	9	27097464	T	C	UTR3	Jam3	.	.	.	REDI	non-repetitive	34	0	24	0	28	0	23	0.217	66	0	61	0.164
	10	33915339	A	G	UTR3	Rsph4a	.	.	.	REDI	repetitive	10	0.2	4	0	5	0	8	0	11	0.182	12	0
	11	4142790	T	C	UTR3	Ccdc157	.	.	.	REDI	repetitive	44	0.227	35	0.457	30	0	13	0	40	0.125	37	0
	11	75301015	T	C	UTR3	Rpa1	RADAR	non-repetitive	DARNED	REDI	non-repetitive	107	0.869	109	0.908	109	0.817	78	0.782	144	0	134	0.149
	11	82963228	A	G	UTR3	Slfn5	RADAR	repetitive	.	REDI	repetitive	7	0	2	0	1	0	N/A	N/A	1	1	1	0
	11	82963686	A	G	UTR3	Slfn5	RADAR	repetitive	.	REDI	repetitive	6	0	4	0	4	0	5	0	3	0	8	0.25
	12	91638662	T	C	UTR3	Ston2	RADAR	repetitive	DARNED	REDI	repetitive	19	0	6	0	13	0	19	0	14	0.214	20	0
	14	21796764	A	G	UTR3	Samd8	.	.	.	REDI	repetitive	55	0.636	46	0.609	64	0.141	50	0	89	0.157	97	0
	15	84706269	A	G	UTR3	Prr5	.	.	.	REDI	repetitive	12	0	18	0	16	0	10	0	12	0.167	23	0
	17	33928557	A	G	UTR3	Tapbp	.	.	.	REDI	repetitive	49	0.306	43	0.349	50	0.2	40	0.225	45	0	63	0.143
	18	56956562	T	C	UTR3	C330018D20Rik	RADAR	non-repetitive	DARNED	REDI	non-repetitive	3	0	6	0.667	7	0.857	10	0.3	18	0	28	0.179
	19	8852723	A	G	UTR3	Lrrn4cl	.	.	.	REDI	repetitive	5	0.8	9	0.667	3	0	2	0	3	0.333	3	0
	X	106126584	A	G	UTR3	Atp7a	.	.	.	REDI	non-repetitive	18	0	17	0	12	0	15	0	15	0.133	14	0.214
	X	163978032	T	C	UTR3	Car5b	RADAR	repetitive	DARNED	REDI	repetitive	4	0	4	0.5	3	0	N/A	N/A	10	0.5	1	0
	X	163978033	T	C	UTR3	Car5b	RADAR	repetitive	DARNED	REDI	repetitive	4	0	5	0	3	0	N/A	N/A	10	0.2	1	0
	UTR, untranslated region
	RADAR, rigorously annotated database of A-to-I editing
	DARNED, database of RNA editing
	REDIportal, RNA editing resource for human and other organisms
	N/A, not applicable
