# Supplementary material for: RNA editing at a limited number of sites is sufficient to prevent MDA5 activation in the mouse brain
Source: PLoS Genet. 2021 May 13;17(5):e1009516. doi: 10.1371/journal.pgen.1009516 (PMC8118328; doi:10.1371/journal.pgen.1009516)
Supplement: S5 Table — (XLSX) [file pgen.1009516.s008.xlsx]

## Sheet: Table S5
	S5 Table. Quantified RNA editing ratios with information on primer sequences used for Ion amplicon libraries.
	RNA editing sites in coding region
	Chromosome	Position (GRCm38/mm10)	Func.refGene	Gene.refGene	Editing site	Organ	Editing ratio (%) Oligo dT				1st PCR forward primer	1st PCR reverse primer	2nd PCR forward primer	2nd PCR reverse primer
							Adar1p110+/+ Adar2+/+	Adar1p110-/- Adar2+/+	Adar1p110+/+ Adar2-/-	Adar1p110-/- Adar2-/-
	2	157558110	exonic	Blcap	BLCAP K/R	Brain	20.344 (±0.467)	0.453 (±0.030)	19.768 (±0.520)	0.049 (±0.007)	CTGCTGGCTCCCATTAGGTC	CCCATGAACATGGAGTGGCT	CCATCTCATCCCTGCGTGTCTCCGACTCAGNNNNNNNNNNNNNCCCATTAGGTCGGTTCCTGC	CCTCTCTATGGGCAGTCGGTGATGAACCACAGAGCGGGGTTG
	2	157558140	exonic	Blcap	BLCAP Q/R	Brain	28.787 (±0.992)	9.909 (±0.463)	29.219 (±2.128)	0.094 (±0.024)
	2	157558149	exonic	Blcap	BLCAP Y/C	Brain	37.010 (±1.166)	14.302 (±0.608)	41.052 (±3.355)	0.182 (±0.028)
	15	38491612	exonic	Azin1	AZIN1 S/G	Thymus	33.699 (±2.602)	48.742 (±0.311)	45.860 (±2.557)	46.288 (±2.674)	GATGAGCCAGCCTTCGTGT	TGGTTCGTGGAAAGAATCTGC	CCATCTCATCCCTGCGTGTCTCCGACTCAGNNNNNNNNNNNNNTTACAAGCAGCCTTTGGGGT	CCTCTCTATGGGCAGTCGGTGATTCGTGGAAAGAATCTGCTCCC
	15	38491613	exonic	Azin1	AZIN1 E/E	Thymus	17.147 (±2.295)	31.109 (±0.407)	26.852 (±2.109)	32.086 (±2.215)
	X	147169686	exonic	Htr2c	5-HT2CR A	Brain	87.627 (±0.946)	6.839 (±0.623)	75.097 (±1.284)	0.900 (±0.188)	ACTTGTCATGCCCCTGTCTC	AAGAATGCCACGAAGGACCC	CCATCTCATCCCTGCGTGTCTCCGACTCAGNNNNNNNNNNNNNTTGTGCCCCGTCTGGATTTC	CCTCTCTATGGGCAGTCGGTGATTTAGTCCGCGAATTGAACCG
	X	147169688	exonic	Htr2c	5-HT2CR B	Brain	74.960 (±1.161)	0.713 (±0.140)	38.512 (±2.429)	0.466 (±0.160)
	X	147169692	exonic	Htr2c	5-HT2CR E	Brain	4.025 (±0.521)	7.076 (±1.085)	2.072 (±0.532)	0.020 (±0.004)
	X	147169693	exonic	Htr2c	5-HT2CR C	Brain	32.583 (±0.522)	21.877 (±0.916)	22.086 (±2.184)	0.181 (±0.090)
	X	147169698	exonic	Htr2c	5-HT2CR D	Brain	46.058 (±0.586)	64.347 (±0.751)	0.394 (±0.280)	0.220 (±0.197)
	Editing ratios are displayed as the mean (± SEM) (n = 3 mice for each group)
	RNA editing sites in intron
	Chromosome	Position (GRCm38/mm10)	Func.refGene	Gene.refGene	Editing site	Organ	Editing ratio (%) Oligo dT (Brain)	Editing ratio (%) Random Hexamer (Brain)	Editing ratio (%) Oligo dT (Thymus)	Editing ratio (%) Random Hexamer (Thymus)	1st PCR forward primer	1st PCR reverse primer	2nd PCR forward primer	2nd PCR reverse primer
							Adar1p110-/- Adar2-/-
	2	31030932	intronic	Fnbp1	-	Thymus	-	-	15.057 (±2.502)	13.361 (±0.744)	TCGGATCCTAAGGTAGTCAACTTAA	TTGGCTTTTCTAGAAAGAGTCTCAC	CCATCTCATCCCTGCGTGTCTCCGACTCAGNNNNNNNNNNNNNATAGGCAGAAGCCAGCAGAG	CCTCTCTATGGGCAGTCGGTGATTTTGAGATGTTTTGGGCTTTG
	2	31030943	intronic	Fnbp1	-	Thymus	-	-	22.943 (±2.626)	21.446 (±1.151)
	2	94385042	intronic	Ttc17	-	Brain	-	0.000 (±0.000)	-	-	AGTCTTAACCAGTTTGTTCCAGG	AGTCCCCCAAGTGCGTTAAA	CCATCTCATCCCTGCGTGTCTCCGACTCAGNNNNNNNNNNNNNAGCTGGATTTGCTCAATAACATGT	CCTCTCTATGGGCAGTCGGTGATAGCCTCCAAAGTGCATGGAA
	4	59833799	intronic	Snx30	-	Brain	-	0.001 (±0.001)	-	-	TACGAACCACCACATCAGCTC	TGTTGTACTTTCGCCTCCCA	CCATCTCATCCCTGCGTGTCTCCGACTCAGNNNNNNNNNNNNNGAGGACCATACTGCGCTCTC	CCTCTCTATGGGCAGTCGGTGATTCACTGCAGCAATGAGACGA
	4	155716478	intronic	Ssu72	-	Thymus	-	-	3.435 (±0.008)	1.606 (±0.001)	TGCTGGATGTGATAGTCAGAAGG	TGTCCAGTACAAAATTCAGCCTG	CCATCTCATCCCTGCGTGTCTCCGACTCAGNNNNNNNNNNNNNAACCATTGGTAAGGCGGTTT	CCTCTCTATGGGCAGTCGGTGATGCATCAAACTTGCAGCAATC
	4	155716481	intronic	Ssu72	-	Thymus	-	-	11.218 (±0.022)	6.837 (±0.005)
	8	90912138	intronic	Chd9	-	Brain	-	0.026 (±0.003)	-	-	ACAGAATTTTCACCTTAGAAGTGTC	ACACAACTTCTATTACAGTGCATTC	CCATCTCATCCCTGCGTGTCTCCGACTCAGNNNNNNNNNNNNNTCAATGCTCACCCAAACAGGA	CCTCTCTATGGGCAGTCGGTGATAGGCAGAGGTAGGCAGATCT
	9	66373543	intronic	Herc1	-	Thymus	-	-	7.185 (±0.650)	6.156 (±0.741)	CTCCCAAGTGCTACAATTACAAGTG	ATTTTGCCTACATGTATAGCTGAGC	CCATCTCATCCCTGCGTGTCTCCGACTCAGNNNNNNNNNNNNNATCGTGCTAGGGTGATCAGG	CCTCTCTATGGGCAGTCGGTGATAAGTCTCCATGCGGGTATTG
	11	3159799	intronic	Sfi1	-	Brain & Thymus	-	0.003 (±0.001)	0.301 (±0.160)	0.265 (±0.107)	CTGTTTAAAGAGCAGGCTGAACAAG	TGGAAGCACTGTATCCTTCTTTGTA	CCATCTCATCCCTGCGTGTCTCCGACTCAGNNNNNNNNNNNNNTTCTTGTGTTTGGTGAGCTAGG	CCTCTCTATGGGCAGTCGGTGATCAGTTCCTGCCTTGAGTTCC
	11	70032663	intronic	Dlg4	-	Thymus	-	-	3.793 (±0.020)	6.166 (±0.008)	TAAGAAGGAGCACAGAGGCC	GGGTTTACTGAAGGCTGTCA	CCATCTCATCCCTGCGTGTCTCCGACTCAGNNNNNNNNNNNNNTGAGGAACACCAAAACTGAAAA	CCTCTCTATGGGCAGTCGGTGATTAGCCTGGAACATCCAATCC
	11	70032664	intronic	Dlg4	-	Thymus	-	-	8.556 (±0.044)	11.112 (±0.016)
	11	77431739	intronic	Ssh2	-	Brain	-	0.015 (±0.009)	-	-	ACTGTGTATACTGACCCCTGC	GCCCACTATTGGATGGCACT	CCATCTCATCCCTGCGTGTCTCCGACTCAGNNNNNNNNNNNNNGCAAGATGGCTCAGCAGGTA	CCTCTCTATGGGCAGTCGGTGATACTCTAGAAGAGGGAGTGAGATT
	11	94336104	intronic	Ankrd40	-	Brain	-	0.938 (±0.822)	-	-	TCCAGTGCCCTTTTCTGCAC	CACATGGCTATAAATGGGAAGGA	CCATCTCATCCCTGCGTGTCTCCGACTCAGNNNNNNNNNNNNNACATATGTGTAGGCATAGCACA	CCTCTCTATGGGCAGTCGGTGATTGCGTTTTTCCAGAGGACCA
	13	14010886	intronic	Tbce	-	Thymus	-	-	3.829 (±0.008)	3.329 (±0.004)	CCCTGCAGGAGTTTGTGACA	ACCACTTCATCCCAAGTTGACA	CCATCTCATCCCTGCGTGTCTCCGACTCAGNNNNNNNNNNNNNGTGAGAAGTTAAAAATCCCCACTCA	CCTCTCTATGGGCAGTCGGTGATGGCTGTCCTGGAACTCACTC
	14	59215405	intronic	Rcbtb1	-	Brain	-	0.095 (±0.066)	-	-	TGAGATTGCATAGCATGGGC	CAGCCTGAGGGGTAACCAGT	CCATCTCATCCCTGCGTGTCTCCGACTCAGNNNNNNNNNNNNNAGCTCTTTGTCTTCTGTTTCTTGC	CCTCTCTATGGGCAGTCGGTGATGTGGGAGGGGGTCATACAGA
	14	59215416	intronic	Rcbtb1	-	Brain	-	0.001 (±0.001)	-	-
	14	59215417	intronic	Rcbtb1	-	Brain	-	0.003 (±0.003)	-	-
	15	100550377	intronic	Tfcp2	-	Brain	-	0.039 (±0.026)	-	-	GGGGGATTAGGAGCTCAAGAC	CTGCGCACACCTCATTTTGC	CCATCTCATCCCTGCGTGTCTCCGACTCAGNNNNNNNNNNNNNACTGCTGGGAGTTTTCTTCCT	CCTCTCTATGGGCAGTCGGTGATTTGATCTCAGCGCTTGGGAG
	17	6122608	intronic	Tulp4	-	Thymus	-	-	55.274 (±0.091)	55.548 (±0.066)	TTATGAGGCGCCCACTTCTG	CCCTAGAGTCAGGAGGCAGA	CCATCTCATCCCTGCGTGTCTCCGACTCAGNNNNNNNNNNNNNTGATAGGTCTTTTTGAGACAAGGTT	CCTCTCTATGGGCAGTCGGTGATCCCTAGAGTCAGGAGGCAGA
	17	6122627	intronic	Tulp4	-	Thymus	-	-	50.516 (±0.077)	51.713 (±0.074)
	18	36610023	intronic	Ankhd1	-	Brain	-	0.006 (±0.006)	-	-	ACTGGAACAGCAGAATTCACA	CAGATGTTATGCCTGCCACG	CCATCTCATCCCTGCGTGTCTCCGACTCAGNNNNNNNNNNNNNAGTTCAGAAACCATGTCTCGAAGA	CCTCTCTATGGGCAGTCGGTGATTGCATGTCCAATGGCTTCCA
	X	136999173	intronic	Slc25a53	-	Brain	-	0.058 (±0.043)	-	-	CCACGAAGAAGCGCTCTGAT	GGCTGGGACTGAGGTGATATG	CCATCTCATCCCTGCGTGTCTCCGACTCAGNNNNNNNNNNNNNAGGCATTCCTGGGTTTTCTCA	CCTCTCTATGGGCAGTCGGTGATCGAGGATACCTGTCTCTTCCC
	Editing ratios are displayed as the mean (± SEM) (n = 3 mice for each group).
	RNA editing sites in 3'UTR
	Chromosome	Position (GRCm38/mm10)	Func.refGene	Gene.refGene	Editing site	Organ	Editing ratio (%) Oligo dT (Brain)	Editing ratio (%) Random Hexamer (Brain)	Editing ratio (%) Oligo dT (Thymus)	Editing ratio (%) Random Hexamer (Thymus)	1st PCR forward primer	1st PCR reverse primer	2nd PCR forward primer	2nd PCR reverse primer
							Adar1p110-/- Adar2-/-
	1	143755378	UTR3	Trove2	-	Brain & Thymus	18.094 (±0.025)	-	69.890 (±0.147)	-	ATTCTACTGTTTCTCTTACAAAGTCAA	AAAAAGTCCCAACAGATAGAAATCTT	CCATCTCATCCCTGCGTGTCTCCGACTCAGNNNNNNNNNNNNNTGTGACAGGGTCTCTCTCCAT	CCTCTCTATGGGCAGTCGGTGATGCACACCTTTAGCCCTAGCA
	2	31615894	UTR3	Fubp3	-	Brain	33.139 (±0.031)	-	-	-	GTCCCTCCACTCCATAACTGA	AGGGTCAGAATGTGGGGGTAT	CCATCTCATCCCTGCGTGTCTCCGACTCAGNNNNNNNNNNNNNCCTTTACCTGCACAGCACCT	CCTCTCTATGGGCAGTCGGTGATCCAAGGTCCAAGGAAAGAGA
	2	126891464	UTR3	Sppl2a	-	Brain	11.953 (±0.033)	-	-	-	TCCACACTTGTGGCTTATCAA	TGCCAGCAGCATATGGAAGG	CCATCTCATCCCTGCGTGTCTCCGACTCAGNNNNNNNNNNNNNGCTGTCCTGGAGCTCACTCT	CCTCTCTATGGGCAGTCGGTGATTCAGCCACAAGCTAGAAGAAAA
	2	126891466	UTR3	Sppl2a	-	Brain	2.824 (±0.019)	-	-	-
	2	126891470	UTR3	Sppl2a	-	Brain	2.968 (±0.020)	-	-	-
	2	132309880	UTR3	Cds2	-	Brain & Thymus	16.328 (±0.0170	-	31.270 (±0.044)	-	CCAAGGGCTTGCATGCATTA	CAGTCTCAACCACGGGGAAA	CCATCTCATCCCTGCGTGTCTCCGACTCAGNNNNNNNNNNNNNAGTGCTCTATCTGGTCAGGC	CCTCTCTATGGGCAGTCGGTGATTGAGTGCTTACTATGTGCCAGG
	2	132309883	UTR3	Cds2	-	Brain & Thymus	0.056 (±0.000)	-	0.050 (±0.000)	-
	3	96632458	UTR3	Rbm8a	-	Brain	11.947 (±0.078)	-	-	-	CTGGAGAGATGGCTCAGTAGTTAAG	TGCCATTATGCACTGGGGAG	CCATCTCATCCCTGCGTGTCTCCGACTCAGNNNNNNNNNNNNNCCCATGCCCTCTGAAGATAG	CCTCTCTATGGGCAGTCGGTGATGATCCACCTGCTTCCCAAGT
	3	96632460	UTR3	Rbm8a	-	Brain	20.504 (±0.127)	-	-	-
	5	125456605	UTR3	Bri3bp	-	Brain	6.505 (±0.837)	-	-	-	CTCCTCTCAGTGGCCACTTG	AGTCTACATTTGGTCAGACTGGA	CCATCTCATCCCTGCGTGTCTCCGACTCAGNNNNNNNNNNNNNCAGCCAGGGTTACATAGCGA	CCTCTCTATGGGCAGTCGGTGATAAACTGCCTGTCCTGGAACT
	7	104339306	UTR3	Trim12c	-	Brain	49.520 (±0.054)	-	-	-	TGCCTGAAACAATGTAAATCTTAGT	GAAACTAGGTAAGGGTAGAGCATCC	CCATCTCATCCCTGCGTGTCTCCGACTCAGNNNNNNNNNNNNNGCTTTCCTGAAGTCTTATTACTAGTCC	CCTCTCTATGGGCAGTCGGTGATTCATTTGGGGTCTTTATTGTGA
	7	142653273	UTR3	Igf2	-	Brain	20.322 (±0.006)	-	-	-	ATGTTCTGTTCTTCTCCTTGGGTTC	ATTGGCTTAAAAACAATTGGCAAAA	CCATCTCATCCCTGCGTGTCTCCGACTCAGNNNNNNNNNNNNNCCAGAACCCAAGAAGAAAGG	CCTCTCTATGGGCAGTCGGTGATAAAGAGTTTGGGCGGCTATT
	10	86837257	UTR3	Nt5dc3	-	Brain	0.591 (±0.065)	-	-	-	AATGGCTTTCCCCTCCCTTC	CCTTCCCTTTGCTTAACCAATCC	CCATCTCATCCCTGCGTGTCTCCGACTCAGNNNNNNNNNNNNNAGCCGATCCATTCTTTCCCTC	CCTCTCTATGGGCAGTCGGTGATGCAGAGGCAAGCAGATCTCT
	10	86837260	UTR3	Nt5dc3	-	Brain	0.227 (±0.014)	-	-	-
	11	75300577	UTR3	Rpa1	-	Brain	8.697 (±1.169)	-	-	-	CAAACAAAGCAAAGGAAACAAAGC	TCCTTCCTTCAGGGTTTGATAGG	CCATCTCATCCCTGCGTGTCTCCGACTCAGNNNNNNNNNNNNNGGGAAAAGCAAACCCCCAAA	CCTCTCTATGGGCAGTCGGTGATCTGTAGCAGCCTGGATGTCC
	11	75300578	UTR3	Rpa1	-	Brain	17.522 (±0.892)	-	-	-
	11	75301015	UTR3	Rpa1	-	Brain & Thymus	23.036 (±0.017)	-	86.474 (±0.027)	-	ACCTTGTTGCCATTCTAAGCA	GGGAGCAAGTACCACTGGTG	CCATCTCATCCCTGCGTGTCTCCGACTCAGNNNNNNNNNNNNNCGGCTTTGTCGGATTTCAT	CCTCTCTATGGGCAGTCGGTGATACAAAAAGGTGCCACCACTG
	18	56956559	UTR3	C330018D20Rik	-	Brain & Thymus	17.229 (±0.075)	-	73.131 (±0.070)	-	AGCACAAAGTAAGCCCTCCA	CAGATTTGGCATGTATTAGAAGGT	CCATCTCATCCCTGCGTGTCTCCGACTCAGNNNNNNNNNNNNNTGCTTCATATTTTGCTTTATATTTGTT	CCTCTCTATGGGCAGTCGGTGATTTGGGTGTCATGAGCCACT
	18	56956560	UTR3	C330018D20Rik	-	Brain & Thymus	19.815 (±0.082)	-	85.090 (±0.039)	-
	18	56956562	UTR3	C330018D20Rik	-	Brain & Thymus	23.661 (±0.087)	-	87.865 (±0.039)	-
	X	163978032	UTR3	Car5b	-	Brain	36.099 (±0.040)	-	-	-	TGGAGGTGAATGGCTCTCAA	ATCGTTGAGTGTGGTGCCTT	CCATCTCATCCCTGCGTGTCTCCGACTCAGNNNNNNNNNNNNNGGAGGTGAATGGCTCTCAAA	CCTCTCTATGGGCAGTCGGTGATTGGTTTACATAGTGATTTCCAGGAC
	X	163978033	UTR3	Car5b	-	Brain	20.309 (±0.021)	-	-	-
	Editing ratios are displayed as the mean (± SEM) (n = 3 mice for each group).
